# Supplementary material for: Genome‐scale CRISPR–Cas9 screen identifies PAICS as a therapeutic target for EGFR wild‐type non‐small cell lung cancer
Source: MedComm (2020). 2024 Mar 9;5(3):e483. doi: 10.1002/mco2.483 (PMC10924642; doi:10.1002/mco2.483)
Supplement: Supplementary file 2 — Supporting information [file MCO2-5-e483-s002.xlsx]

## Sheet: Table S1. Tumor volume
Subcutaneous tumor growth rate of mice.
Standard: If the volume exceeds 1500m3, the mice are considered dead
Time（days）		20				25				30				35				40				45				50				51				52				53				54				55
Mice number		a（mm）	b（mm）	V（mm3)	W(g)	a（mm）	b（mm）	V（mm3)	W(g)	a（mm）	b（mm）	V（mm3)	W(g)	a（mm）	b（mm）	V（mm3)	W(g)	a（mm）	b（mm）	V（mm3)	W(g)	a（mm）	b（mm）	V（mm3)	W(g)	a（mm）	b（mm）	V（mm3)	W(g)	a（mm）	b（mm）	V（mm3)	W(g)	a（mm）	b（mm）	V（mm3)	W(g)	a（mm）	b（mm）	V（mm3)	W(g)	a（mm）	b（mm）	V（mm3)	W(g)	a（mm）	b（mm）	V（mm3)	W(g)
H1299-shNC	1#	10	6.9	238.05	21.6	10.7	7.9	333.894	22.6	11.9	9.2	503.608	23.2	12.6	9.8	605.052	22.6	13.3	11	804.65	22.8	13.9	12	1000.8	24.1	14.7	14.1	1461.25	25.1	1#死亡
	2#	7.5	7.5	210.938	24	8.7	8.7	329.251	24.2	11.3	9	457.65	25	12.1	11	732.05	24.8	13.2	12.5	1031.25	25	14.1	12.8	1155.07	24	14.5	13.9	1400.77	23.8	14.5	14	1421	24.2	14.6	14.3	1492.78	24.9	14.6	14.6	1556.07	25.4
	3#	5.5	4.5	55.6875	20.5	6.3	5.3	88.4835	21	10.2	8	326.4	22.3	11.3	10.5	622.913	23.8	12	11.1	739.26	23.6	13.3	12.9	1106.63	25.1	14	13.8	1333.08	25.9	14.1	14	1381.8	26	14.3	14.1	1421.49	26	14.5	14.3	1482.55	26.3	14.6	14.3	1492.78	26.4	14.7	14.7	1588.26	26.5
	4#	6.5	5.5	98.3125	21.8	7.5	6.4	153.6	22	9.9	8.5	357.638	23.3	11.8	10.2	613.836	22.9	12.8	11.9	906.304	22.8	13.5	12.3	1021.21	24.1	14.5	14	1421	24.2	14.6	14.3	1492.78	24.2	4#死亡
	5#	5	5	62.5	21.4	7	7	171.5	23	8.4	8.4	296.352	23.2	10.7	10.5	589.837	22.4	12.3	11	744.15	21.8	13.1	11.6	881.368	23.8	14	12.5	1093.75	23.7	14.1	12.5	1101.56	23.8	14.3	12.7	1153.22	23.9	14.5	12.9	1206.47	24	14.6	12.9	1214.79	24.1	14.7	13.2	1280.66	24.3
	6#	6	5.5	90.75	22.5	7.8	6	140.4	22	8.9	8	284.8	22	10.6	9.6	488.448	22	11.3	10.5	622.913	21.3	12	11.2	752.64	23	13.4	11.8	932.908	23	13.5	11.9	955.868	23.2	13.7	12.1	1002.91	23.2	13.9	12.3	1051.47	23.4	14.2	12.5	1109.38	23.5	14.5	13	1225.25	23.6
	7#	5	4.3	46.225	22	6.5	5.5	98.3125	23	7.8	7.6	225.264	23.2	9.9	9	400.95	23.8	10.5	10	525	24.3	11.6	11.3	740.602	25	13.2	13.1	1132.63	25.8	13.4	13.3	1185.16	25.7	13.5	13.5	1230.19	25.9	13.8	13.7	1295.06	26	14.1	14	1381.8	26.2	14.3	14.2	1441.73	26
	8#	5	5	62.5	20.7	6.5	6.5	137.312	20.6	7.7	7.7	228.267	21.4	9.5	9.5	428.688	21.6	10.2	10.2	530.604	21.4	11.5	11.3	734.218	22.5	13	13	1098.5	21.9	13.2	13.2	1149.98	22	13.5	13.5	1230.19	22.1	13.8	13.8	1314.04	21.9	14.1	14.1	1401.61	21.7	14.5	14.3	1482.55	21.7
	9#	8.6	7.2	222.912	19.3	9.3	7.5	261.562	19.5	10.5	9	425.25	20.4	11.9	10.5	655.988	20.7	13.5	12	972	19.7	14	13	1183	22	14.7	14.2	1482.05	20.9	9#死亡
	10#	6	6	108	20.2	8	8	256	21	9.3	9.3	402.179	22	10.5	10.5	578.812	22	11.7	11.7	800.806	21.8	13	13	1098.5	23.3	14.2	14.2	1431.64	23.6	14.3	14.2	1441.73	23.7	14.4	14.4	1492.99	23.6	14.6	14.6	1556.07	23.5
H1299-shPAICS#1	11#	6.8	5.5	102.85	17.5	7.2	6	129.6	17.9	8.4	7	205.8	18.6	9.5	8.1	311.647	19.4	10.7	9	433.35	18.6	11.5	10	575	19.4	12.3	10.7	704.113	19.9	12.4	11	750.2	20.1	12.4	11.2	777.728	20.3	12.5	11.4	812.25	20.5	12.7	11.5	839.787	20.7	12.8	11.7	876.096	20.9
	12#	5.7	4.4	55.176	20.8	6.3	5.3	88.4835	21	7.8	6.7	175.071	21.2	9	7.8	273.78	21.2	10.5	8.8	406.56	20.9	11	10	550	22.2	12	11.1	739.26	22.5	12.1	11.7	828.184	22.6	12.3	11.8	856.326	22.3	12.4	11.9	877.982	22.3	12.5	12	900	22.5	12.6	12	907.2	22.6
	13#	5.8	5.7	94.221	21	6.8	6.3	134.946	21.2	7.9	7	193.55	21.8	9	7.7	266.805	23.1	10.6	8.5	382.925	22.6	11.8	9.6	543.744	23.5	12.5	10.8	729	23.1	12.6	11	762.3	23.3	12.8	11.2	802.816	23.5	13.1	11.4	851.238	23.4	13.4	11.7	917.163	23.4	13.7	11.9	970.029	23.2
	14#	5.9	5.5	89.2375	22.6	6.5	6	117	22.5	7.6	7.1	191.558	23.1	8.5	8	272	24.8	9.5	9.2	402.04	23.5	10.4	10	520	23.9	11.1	10.5	611.887	23.8	11.2	10.7	641.144	23.9	11.3	10.9	671.277	24	11.4	11.1	702.297	24.2	11.5	11.3	734.218	24.2	11.6	11.3	740.602	24.5
	15#	6	5.5	90.75	21.3	6.7	6.1	124.653	21.5	7.5	7	183.75	23	8.2	8	262.4	23.4	9	8.7	340.605	23.4	9.9	9.7	465.745	25	10.6	10.6	595.508	23.6	10.8	10.8	629.856	23.7	10.9	10.8	635.688	23.7	11	11	665.5	23.8	11.2	11.1	689.976	23.7	11.4	11.2	715.008	23.8
	16#	4.3	4.3	39.7535	22	5	5	62.5	22.5	6.2	6	111.6	23.5	7.3	7.3	194.508	23.7	8	8	256	24.2	9.1	9	368.55	25.1	9.9	9.9	485.15	24.3	10.1	10	505	24.3	10.2	10.2	530.604	24.5	10.4	10.3	551.668	24.8	10.5	10.5	578.812	25	10.7	10.7	612.521	25.3
	17#	8	5.5	121	20	9.2	6.4	188.416	20.2	10.3	7.3	274.443	21	11.1	8	355.2	21.8	12	9.1	496.86	21.7	12.8	9.8	614.656	23.8	13.1	10.2	681.462	23.8	13.3	10.4	719.264	23.9	13.4	10.7	767.083	24.3	13.6	10.9	807.908	24.5	13.7	11.3	874.677	24.9	13.8	11.5	912.525	25.3
	18#	6	5	75	21.2	7.1	6.1	132.095	21.5	8	6.4	163.84	21.9	8.8	7	215.6	21.3	9.3	7.7	275.699	20.9	9.8	8.7	370.881	22.1	10.6	9.5	478.325	22	10.7	9.7	503.381	22.3	10.8	9.9	529.254	22.5	10.9	10.1	555.955	22.8	11	10.4	594.88	23.1	11.1	10.7	635.419	23.3
	19#	5	4.5	50.625	20.2	6.2	6	111.6	20.3	7.2	6.8	166.464	20.5	8	7.5	225	21.5	8.8	8.2	295.856	20.2	9.6	9	388.8	22	10.5	10.2	546.21	21.9	10.6	10.3	562.277	22.3	10.7	10.5	589.837	22.8	10.8	10.6	606.744	23.5	10.9	10.8	635.688	24	11	11	665.5	24.6
	20#	5.3	3.5	32.4625	19.5	6.2	4.9	74.431	19.6	7	6.1	130.235	20.5	7.6	7.1	191.558	21	9.4	8	300.8	20.9	10	8.8	387.2	22.3	11.3	9.7	531.608	22.4	11.4	9.9	558.657	22.6	11.5	10.1	586.557	22.8	11.7	10.4	632.736	23.4	11.9	10.5	655.988	23.7	12.3	10.7	704.113	23.9
H1299-shPAICS#3	21#	7.4	5.5	111.925	19.7	7.6	5.8	127.832	19.9	8	6.2	153.76	20.6	8.8	7	215.6	22.1	9.6	7.8	292.032	22.5	10	9	405	22.9	10.5	10	525	22.8	10.6	10.1	540.653	23	10.7	10.3	567.582	23.1	10.9	10.5	600.863	23	11	10.8	641.52	23.2	11	10.9	653.455	23
	22#	6.6	5.8	111.012	20.5	6.8	6	122.4	20.7	7	6.3	138.915	21.6	8.2	8.2	275.684	21.5	9.4	8.2	316.028	20	10.9	8.7	412.51	21	12.7	9.6	585.216	22.3	12.7	10	635	22.5	12.8	10.3	678.976	22.8	12.9	10.6	724.722	23	13.2	10.7	755.634	23.6	13.5	10.9	801.968	24
	23#	7.3	5.8	122.786	21.5	7.5	6.1	139.537	21.3	7.9	6.3	156.775	21.6	10	7.1	252.05	22.1	10.8	7.8	328.536	21.8	11	8.8	425.92	22.5	11.8	9.8	566.636	23.1	12	10	600	23.3	12	10.2	624.24	23.7	12.2	10.5	672.525	24.1	12.3	10.7	704.113	24.6	12.4	10.8	723.168	25
	24#	7.8	7.5	219.375	19.1	8	8	256	19.3	8.3	8.3	285.894	20	8.9	8.8	344.608	20.8	9.3	9.3	402.179	20.3	10	10	500	21.8	10.5	10.5	578.812	22.4	10.7	10.7	612.521	22.6	10.8	10.8	629.856	22.9	11	10.9	653.455	23.1	11.3	11.3	721.449	23.3	11.8	11.6	793.904	23.3
	25#	7.2	7.2	186.624	22.6	7.5	7.3	199.838	22.8	7.6	7.5	213.75	23.1	8.6	8.6	318.028	24.2	9.2	9.2	389.344	23.7	9.8	9.8	470.596	24.3	10.4	10.3	551.668	24.8	10.6	10.5	584.325	24.7	10.7	10.6	601.126	24.8	10.8	10.8	629.856	25	11.3	11.1	696.137	24.6	11.4	11.1	702.297	24.6
	26#	6.9	6.7	154.871	26.5	7	7	171.5	27	7.6	7.6	219.488	27	8.2	8.1	269.001	27.3	8.8	8.6	325.424	27.5	9.5	9.3	410.828	28.6	10	9.9	490.05	29.5	10.1	10	505	29	10.2	10.2	530.604	28.5	10.3	10.3	546.364	28	10.5	10.5	578.812	28	10.8	10.7	618.246	28.3
	27#	5.2	4.2	45.864	19.7	6.5	6	117	19.6	7	6.8	161.84	21.3	7.8	7.7	231.231	21.8	8.5	8.2	285.77	19.5	9.3	9	376.65	20.9	9.8	9.8	470.596	20.7	9.9	9.8	475.398	20.9	10	10	500	21	10.2	10.2	530.604	21.3	10.3	10.3	546.364	21.6	10.5	10.4	567.84	22.2
	28#	6.3	5.2	85.176	20.5	6.5	5.4	94.77	20.3	6.9	5.8	116.058	22	7.5	6.5	158.438	21.5	8.4	7.5	236.25	21.4	9	8	288	22.6	9.8	8.8	379.456	22.6	10	9	405	22.8	10.2	9.3	441.099	23	10.3	9.6	474.624	23	10.4	9.8	499.408	23.2	10.6	10	530	23.3
	29#	8.2	3.6	53.136	22.1	8.5	3.8	61.37	22.3	9	4.4	87.12	22.5	9.3	5	116.25	22	9.8	7	240.1	22.3	10.5	7.5	295.312	25.1	11.6	8.2	389.992	25.4	11.7	8.4	412.776	25.5	11.7	8.8	453.024	25.3	11.8	9	477.9	25.4	11.8	9.3	510.291	25	12	9.6	552.96	24.5
	30#	7.3	4.9	87.6365	18.9	7.5	5	93.75	19	7.8	5.3	109.551	19	8.5	6	153	20.7	9	6.9	214.245	20.1	9.6	7.5	270	21.1	10.4	8.5	375.7	21.1	10.5	8.8	406.56	21.3	10.6	9.1	438.893	21.5	10.8	9.5	487.35	21.7	11	9.8	528.22	21.4	11.2	10.1	571.256	21.8
[truncated: 68 more columns]

## Sheet: Table S2. Tumor weight
Mice number		Tumor weight(g)	body weight(g)	10% of body weight(g)
H1299-shNC	1#	1.3	22	2.2
	2#	0.99	22.5	2.25
	3#	0.91	21.8	2.18
	4#	1.3	20.2	2.02
	5#	1.19	21.5	2.15
	6#	1.14	22.8	2.28
	7#	1.12	20.7	2.07
	8#	1.2	24	2.4
H1299-shPAICS#1	9#	0.5	22.6	2.26
	10#	0.49	23.8	2.38
	11#	0.5	22.5	2.25
	12#	0.47	21.8	2.18
	13#	0.5	24.1	2.41
	14#	0.47	22.8	2.28
	15#	0.53	20.4	2.04
	16#	0.53	21.6	2.16
H1299-shPAICS#3	17#	0.42	19.8	1.98
	18#	0.4	21.8	2.18
	19#	0.4	20.2	2.02
	20#	0.42	21.1	2.11
	21#	0.38	21.7	2.17
	22#	0.41	22.7	2.27
	23#	0.4	23.1	2.31
	24#	0.38	23.4	2.34
Xenograft tumor mass. Seven weeks after transplantation, 8 mice were sacrificed in each group. Then tumours were removed and weighed.
